# Supplementary material for: A Novel Immune-Related Competing Endogenous RNA Network Predicts Prognosis of Acute Myeloid Leukemia
Source: Front Oncol. 2020 Aug 11;10:1579. doi: 10.3389/fonc.2020.01579 (PMC7432272; doi:10.3389/fonc.2020.01579)
Supplement: Supplementary file 2 [file Data_Sheet_1.xlsx]

## Sheet: Sheet
bcr_patient_barcode	StromalScore	ImmuneScore	SS_group	IS_group	outcome	time	gender	race	acute_myeloid_leukemia_calgb_cytogenetics_risk_category	age_at_initial_pathologic_diagnosis	cytogenetic_abnormality	cytogenetic_abnormality_other	cytogenetic_analysis_performed_ind	disease_code	disease_detection_molecular_analysis_method_type	fish_evaluation_performed_ind	fluorescence_in_situ_hybrid_cytogenetics_metaphase_nucleus_result_count	fluorescence_in_situ_hybridization_abnormal_result_indicator	leukemia_french_american_british_morphology_code	other_dx	person_history_nonmedical_leukemia_causing_agent_type	platelet_result_count	years_to_birth	vital_status	days_to_death	days_to_last_followup	tumor_tissue_site	date_of_initial_pathologic_diagnosis	days_to_last_known_alive	karnofsky_performance_score	ethnicity	bcr_patient_uuid	patient_id	additional_studies	assessment_timepoint_category	atra_exposure	bcr	bcr_patient_canonical_status	cumulative_agent_total_dose	cytogenetic_abnormality-2	cytogenetic_abnormality-3	cytogenetic_abnormality-4	day_of_dcc_upload	day_of_form_completion	days_to_birth	days_to_index	days_to_initial_pathologic_diagnosis	days_to_last_known_alive	disease_detection_molecular_analysis_method_type_other_text
tcga-ab-2806	-1192.36	2044.42	-SS_low	-IS_low	1	945	male	white	favorable	46	t(8;21)	NA	yes	laml	NA	no	20	NA	m1	no	none	90	46	dead	945	NA	bone marrow	2002	NA	NA	not hispanic or latino	e78ff499-037b-450a-ac04-6fb3a9e124a4	2806	NA	NA	no	washington university	canonical	4000	NA	NA	NA	9	14	-16892	0	0	NA	NA
tcga-ab-2808	-763.039	3114.62	-SS_high	-IS_high	0	2861	male	white	intermediate/normal	23	normal	NA	yes	laml	NA	yes	17	no	m2	no	no exposure	38	23	alive	NA	2861	bone marrow	2002	NA	NA	not hispanic or latino	eefba73e-bf2c-4cac-bd29-8ab3d392aa5b	2808	NA	NA	no	washington university	canonical	0	NA	NA	NA	9	14	-8521	0	0	NA	NA
tcga-ab-2810	-1749.71	2741.07	-SS_low	-IS_low	1	31	female	black or african american	NA	76	NA	no	no	laml	NA	no	NA	NA	m2	no	none	32	76	dead	31	NA	bone marrow	2002	NA	NA	not hispanic or latino	865cda60-ec30-4562-b681-0e90737a97ca	2810	NA	NA	no	washington university	canonical	0	NA	NA	NA	9	14	-27971	0	0	NA	NA
tcga-ab-2811	-1151.86	3294.17	-SS_low	-IS_high	1	243	male	white	intermediate/normal	81	normal	NA	yes	laml	NA	yes	25	no	m4	no	NA	32	81	dead	243	NA	bone marrow	2002	NA	NA	not hispanic or latino	7cf64c74-47e6-4913-b91b-25198e36b7c8	2811	NA	NA	no	washington university	canonical	0	NA	NA	NA	9	14	-29766	0	0	NA	NA
tcga-ab-2812	-1496.35	2271.83	-SS_low	-IS_low	1	366	female	black or african american	intermediate/normal	25	normal	NA	yes	laml	NA	yes	20	no	m2	no	none	23	25	dead	366	NA	bone marrow	2004	NA	NA	not hispanic or latino	11ed5289-050e-434a-a24e-79854b0d9dcc	2812	NA	NA	no	washington university	canonical	4000	NA	NA	NA	9	14	-9253	0	0	NA	NA
tcga-ab-2813	-291.084	3583.83	-SS_high	-IS_high	1	31	male	white	poor	78	complex - >= 3 distinct abnormalities	21	yes	laml	NA	yes	20	yes	m4	no	NA	98	78	dead	31	NA	bone marrow	2005	NA	NA	not hispanic or latino	69da7e4d-57d3-40d6-92af-3cd1aaf9e0ec	2813	NA	NA	no	washington university	canonical	NA	del(5q) / 5q-	NA	NA	9	14	-28581	0	0	NA	NA
tcga-ab-2814	-1510.4	2528.77	-SS_low	-IS_low	1	792	female	white	intermediate/normal	39	del(5q) / 5q-	NA	yes	laml	NA	yes	20	no	m0 undifferentiated	no	none	215	39	dead	792	NA	bone marrow	2003	NA	NA	not hispanic or latino	e591adad-8331-4198-94c4-d03ea01f70c5	2814	NA	NA	no	washington university	canonical	0	NA	NA	NA	9	14	-14427	0	0	NA	NA
tcga-ab-2815	-335.386	3407.42	-SS_high	-IS_high	1	822	male	white	favorable	49	inv(16)	NA	yes	laml	NA	yes	20	yes	m4	no	none	14	49	dead	822	NA	bone marrow	2004	NA	NA	not hispanic or latino	a7a567fa-847e-49c6-b404-f2257e00b00d	2815	NA	NA	no	washington university	canonical	5000	NA	NA	NA	9	14	-17988	0	0	NA	NA
tcga-ab-2817	-651.166	3369.36	-SS_high	-IS_high	1	273	male	white	poor	64	normal	t(9;22)	yes	laml	NA	yes	20	yes	m2	no	none	19	64	dead	273	NA	bone marrow	2005	NA	NA	not hispanic or latino	d5fe3b27-c6a6-4a35-a173-3f7b73c2ed14	2817	NA	NA	no	washington university	canonical	NA	del(7q) / 7q-	NA	NA	9	14	-23376	0	0	NA	NA
tcga-ab-2818	-665.893	3498.04	-SS_high	-IS_high	1	303	female	asian	intermediate/normal	62	normal	NA	yes	laml	NA	no	20	NA	m2	no	none	110	62	dead	303	NA	bone marrow	2002	NA	NA	not hispanic or latino	ef853801-83be-4011-ba4d-6e2fe7153b05	2818	NA	NA	no	washington university	canonical	NA	NA	NA	NA	9	14	-22707	0	0	NA	NA
tcga-ab-2820	-1327.38	2973.85	-SS_low	-IS_low	1	0	male	white	poor	76	complex - >= 3 distinct abnormalities	NA	yes	laml	NA	no	17	NA	m0 undifferentiated	no	none	85	76	dead	0	NA	bone marrow	2003	NA	NA	not hispanic or latino	a086aba1-0df5-497b-85e7-bc84aac1acec	2820	NA	NA	no	washington university	canonical	NA	8	NA	NA	9	14	-27971	0	0	NA	NA
tcga-ab-2821	-841.567	3136.12	-SS_high	-IS_high	1	822	male	white	poor	64	normal	NA	yes	laml	NA	yes	20	yes	m1	no	NA	42	64	dead	822	NA	bone marrow	2005	NA	NA	not hispanic or latino	f6f9ed0d-2b3c-45b7-b214-853b5a207bac	2821	NA	NA	no	washington university	canonical	NA	8	NA	NA	9	14	-23527	0	0	NA	NA
tcga-ab-2822	-1371.33	2036.11	-SS_low	-IS_low	1	973	male	white	poor	65	8	NA	yes	laml	rt-pcr	no	20	NA	m0 undifferentiated	no	none	16	65	dead	973	NA	bone marrow	2003	NA	NA	not hispanic or latino	15b2be7d-bd75-4236-b896-2ef25edd14b8	2822	NA	NA	no	washington university	canonical	NA	NA	NA	NA	9	14	-24017	0	0	NA	NA
tcga-ab-2823	-1252.47	2395.6	-SS_low	-IS_low	1	0	female	white	favorable	61	t(15;17) and variants	NA	yes	laml	NA	yes	20	yes	m3	no	none	22	61	dead	0	NA	bone marrow	2006	NA	NA	not hispanic or latino	a05e93e6-ad8b-4893-b27d-c9cd329ad564	2823	NA	NA	no	washington university	canonical	NA	NA	NA	NA	9	14	-22522	0	0	NA	NA
tcga-ab-2825	-658.119	3389.18	-SS_high	-IS_high	1	212	female	white	intermediate/normal	31	normal	NA	yes	laml	NA	yes	20	no	m5	no	none	42	31	dead	212	NA	bone marrow	2006	NA	NA	not hispanic or latino	c5f2311c-020a-47cd-a065-7fbc34488405	2825	NA	NA	no	washington university	canonical	2000	NA	NA	NA	9	14	-11384	0	0	NA	NA
tcga-ab-2826	-748.855	3495.79	-SS_high	-IS_high	1	731	female	white	intermediate/normal	64	normal	NA	yes	laml	NA	NA	20	NA	m4	no	none	15	64	dead	731	NA	bone marrow	2002	NA	NA	not hispanic or latino	23e96996-f438-4e81-b3b0-d12a0c046fcd	2826	NA	NA	no	washington university	canonical	2000	NA	NA	NA	9	14	-23468	0	0	NA	NA
tcga-ab-2828	-470.125	3407.4	-SS_high	-IS_high	0	2284	male	white	favorable	55	NA	NA	yes	laml	NA	yes	20	yes	m4	no	none	65	55	alive	NA	2284	bone marrow	2003	NA	NA	not hispanic or latino	fc4ae4f8-f66b-4137-9821-e579b339cbf6	2828	NA	NA	no	washington university	canonical	NA	NA	NA	NA	9	14	-20393	0	0	NA	NA
tcga-ab-2830	-1166.47	3180.59	-SS_low	-IS_high	1	275	female	white	intermediate/normal	64	normal	NA	yes	laml	NA	yes	20	no	m4	no	NA	134	64	dead	275	NA	bone marrow	2005	NA	NA	not hispanic or latino	9f0a0548-e8b4-4c44-94e7-9d5e793e5601	2830	NA	NA	no	washington university	canonical	NA	NA	NA	NA	9	14	-23404	0	0	NA	NA
tcga-ab-2833	-722.983	3156.72	-SS_high	-IS_high	1	456	male	white	intermediate/normal	77	normal	NA	yes	laml	NA	yes	20	no	m4	no	none	29	77	dead	456	NA	bone marrow	2002	NA	NA	not hispanic or latino	93cb13d2-863f-4c0b-956b-055ce612ae78	2833	NA	NA	no	washington university	canonical	NA	NA	NA	NA	9	14	-28308	0	0	NA	NA
tcga-ab-2834	-749.382	3274.42	-SS_high	-IS_high	1	245	male	white	intermediate/normal	33	NA	NA	yes	laml	NA	yes	20	yes	m4	no	none	111	33	dead	245	NA	bone marrow	2004	NA	NA	not hispanic or latino	e54de1c4-6cdc-4106-ab5d-1d7c745e690f	2834	NA	NA	no	washington university	canonical	NA	NA	NA	NA	9	14	-12266	0	0	NA	NA
tcga-ab-2835	-469.471	3725.54	-SS_high	-IS_high	0	1673	male	white	intermediate/normal	48	normal	NA	yes	laml	NA	no	20	NA	m5	no	none	50	48	alive	NA	1673	bone marrow	2005	NA	NA	not hispanic or latino	d6ef326a-e3c6-42ad-84b9-3f7f07313101	2835	NA	NA	no	washington university	canonical	NA	NA	NA	NA	9	14	-17624	0	0	NA	NA
tcga-ab-2839	-1220.86	2537.01	-SS_low	-IS_low	1	486	female	white	intermediate/normal	51	normal	NA	yes	laml	NA	yes	20	no	m2	no	none	232	51	dead	486	NA	bone marrow	2003	NA	NA	not hispanic or latino	cb262c7c-2646-45e3-bea9-376e48eefe65	2839	NA	NA	no	washington university	canonical	2000	NA	NA	NA	9	14	-18963	0	0	NA	NA
tcga-ab-2840	-1085.08	2455.77	-SS_low	-IS_low	1	28	male	white	favorable	74	t(15;17) and variants	NA	yes	laml	rt-pcr	yes	20	no	m3	no	none	42	74	dead	28	NA	bone marrow	2003	NA	NA	not hispanic or latino	81dabf1f-e666-48c6-a912-2ea5bfecf585	2840	NA	NA	no	washington university	canonical	5000	NA	NA	NA	9	14	-27243	0	0	NA	NA
tcga-ab-2841	-1336.24	2773.55	-SS_low	-IS_low	1	1401	female	white	favorable	51	t(15;17) and variants	no	yes	laml	NA	yes	20	yes	m3	no	none	58	51	dead	1401	NA	bone marrow	2004	NA	NA	not hispanic or latino	9072cf34-8632-4b57-acc8-58e8fe21c136	2841	NA	NA	no	washington university	canonical	NA	NA	NA	NA	9	14	-18809	0	0	NA	NA
tcga-ab-2842	-1052.36	2932.59	-SS_low	-IS_low	1	0	male	white	intermediate/normal	65	NA	NA	yes	laml	NA	no	20	NA	m4	no	none	27	65	dead	0	NA	bone marrow	2004	NA	NA	not hispanic or latino	02e4f2da-9977-4251-81da-9e9f3a2310de	2842	NA	NA	no	washington university	canonical	NA	NA	NA	NA	9	14	-23741	0	0	NA	NA
tcga-ab-2843	-692.998	3635.41	-SS_high	-IS_high	1	215	male	white	intermediate/normal	77	NA	NA	yes	laml	NA	yes	32	yes	m6	no	NA	86	77	dead	215	NA	bone marrow	2004	NA	NA	not hispanic or latino	ef009667-aaaf-4138-a170-e446012e0930	2843	NA	NA	no	washington university	canonical	NA	NA	NA	NA	9	14	-28275	0	0	NA	NA
tcga-ab-2844	-950.474	3029.39	-SS_high	-IS_high	1	122	male	white	intermediate/normal	63	NA	NA	yes	laml	NA	yes	20	yes	m2	no	NA	23	63	dead	122	NA	bone marrow	2005	NA	NA	not hispanic or latino	3e698caf-4d86-43f5-b657-5f4cef64fc5f	2844	NA	NA	no	washington university	canonical	NA	NA	NA	NA	9	14	-23254	0	0	NA	NA
tcga-ab-2845	-947.622	3164.76	-SS_high	-IS_high	1	304	female	white	intermediate/normal	37	normal	NA	yes	laml	NA	no	20	NA	m2	no	none	38	37	dead	304	NA	bone marrow	2002	NA	NA	not hispanic or latino	b5cbd66f-948d-45a3-af3b-f17e2b35d85e	2845	NA	NA	no	washington university	canonical	NA	NA	NA	NA	9	14	-13728	0	0	NA	NA
tcga-ab-2846	-492.74	3326.71	-SS_high	-IS_high	1	1402	female	white	favorable	57	inv(16)	NA	yes	laml	NA	yes	20	yes	m4	no	NA	76	57	dead	1402	NA	bone marrow	2005	NA	NA	not hispanic or latino	02634746-93b2-4cc4-9912-4a6d0bcd2e15	2846	NA	NA	no	washington university	canonical	NA	NA	NA	NA	9	14	-20910	0	0	NA	NA
tcga-ab-2849	-1230.86	2149.01	-SS_low	-IS_low	0	2220	male	white	intermediate/normal	39	NA	NA	yes	laml	NA	yes	20	yes	m0 undifferentiated	no	none	175	39	alive	NA	2220	bone marrow	2004	NA	NA	not hispanic or latino	c21aab2a-36a0-464c-aa7d-d0c6937cab29	2849	NA	NA	no	washington university	canonical	NA	NA	NA	NA	9	14	-14520	0	0	NA	NA
tcga-ab-2851	-697.622	3692.76	-SS_high	-IS_high	1	242	female	white	intermediate/normal	66	normal	NA	yes	laml	NA	yes	20	no	m5	no	none	132	66	dead	242	NA	bone marrow	2005	NA	NA	not hispanic or latino	7994d0a6-cef5-4391-a121-5a0853a34fa7	2851	NA	NA	no	washington university	canonical	NA	NA	NA	NA	9	14	-24319	0	0	NA	NA
tcga-ab-2853	-1402.54	2646.04	-SS_low	-IS_low	1	89	male	white	intermediate/normal	51	normal	NA	yes	laml	NA	no	20	NA	m1	no	none	23	51	dead	89	NA	bone marrow	2003	NA	NA	not hispanic or latino	a24d14d9-4f17-4625-93d0-b0624610d83d	2853	NA	NA	no	washington university	canonical	NA	NA	NA	NA	9	14	-18720	0	0	NA	NA
tcga-ab-2856	-866.97	3363.22	-SS_high	-IS_high	1	150	male	white	intermediate/normal	63	normal	NA	yes	laml	NA	yes	20	no	m4	no	NA	41	63	dead	150	NA	bone marrow	2006	NA	NA	not hispanic or latino	669abe06-4971-4b44-96ab-3bdf48788054	2856	NA	NA	no	washington university	canonical	NA	NA	NA	NA	9	14	-23317	0	0	NA	NA
tcga-ab-2857	-514.595	3297.19	-SS_high	-IS_high	1	306	male	white	poor	54	complex - >= 3 distinct abnormalities	NA	yes	laml	NA	yes	23	yes	m6	no	none	9	54	dead	306	NA	bone marrow	2005	NA	NA	not hispanic or latino	bb8cff3b-c3e6-4fc9-b9dd-9d04d76458c6	2857	NA	NA	no	washington university	canonical	NA	del(5q) / 5q-	del(7q) / 7q-	NA	9	14	-19905	0	0	NA	NA
tcga-ab-2858	-1100.65	2605.44	-SS_low	-IS_low	1	577	female	white	favorable	75	t(8;21)	NA	yes	laml	NA	yes	20	yes	m2	no	NA	21	75	dead	577	NA	bone marrow	2004	NA	NA	not hispanic or latino	697668df-f834-4a06-8f5a-de999b06a254	2858	NA	NA	no	washington university	canonical	NA	NA	NA	NA	9	14	-27547	0	0	NA	NA
tcga-ab-2859	-1156.45	3377.94	-SS_low	-IS_high	1	304	male	black or african american	intermediate/normal	40	normal	NA	yes	laml	NA	no	13	NA	m2	no	none	95	40	dead	304	NA	bone marrow	2005	NA	NA	not hispanic or latino	b147ea90-5643-4680-ac90-d6e8f7166792	2859	NA	NA	no	washington university	canonical	NA	NA	NA	NA	9	14	-14671	0	0	NA	NA
tcga-ab-2861	-1250.87	2696.45	-SS_low	-IS_low	1	0	male	white	poor	76	normal	NA	yes	laml	NA	yes	20	yes	m5	no	NA	79	76	dead	0	NA	bone marrow	2005	NA	NA	not hispanic or latino	68449d03-6f2e-4b17-a2bf-c0494df32303	2861	NA	NA	no	washington university	canonical	NA	8	NA	NA	9	14	-27940	0	0	NA	NA
tcga-ab-2862	-1307.77	2348.2	-SS_low	-IS_low	0	1430	female	black or african american	intermediate/normal	33	normal	NA	yes	laml	NA	yes	20	yes	m3	no	NA	38	33	alive	NA	1430	bone marrow	2005	NA	NA	not hispanic or latino	e5a70f71-1dd4-49e5-9113-1404fa9fc791	2862	NA	NA	no	washington university	canonical	NA	NA	NA	NA	9	14	-12266	0	0	NA	NA
tcga-ab-2863	-1206.06	2225.93	-SS_low	-IS_low	1	31	male	white	poor	63	8	NA	yes	laml	rt-pcr	yes	20	no	m1	no	none	11	63	dead	31	NA	bone marrow	2003	NA	NA	not hispanic or latino	3f67b6bc-8886-459a-be73-d702f977a8ba	2863	NA	NA	no	washington university	canonical	NA	NA	NA	NA	9	14	-23132	0	0	NA	NA
tcga-ab-2865	-193.558	3546.99	-SS_high	-IS_high	1	61	male	white	intermediate/normal	75	NA	21	yes	laml	NA	yes	19	yes	m1	no	NA	22	75	dead	61	NA	bone marrow	2005	NA	NA	not hispanic or latino	380a053f-03e4-4773-9e59-5e0af8edd9a5	2865	NA	NA	no	washington university	canonical	NA	NA	NA	NA	9	14	-27486	0	0	NA	NA
tcga-ab-2866	-912.513	3529.87	-SS_high	-IS_high	1	153	male	white	intermediate/normal	67	normal	NA	yes	laml	NA	yes	20	no	m1	no	NA	141	67	dead	153	NA	bone marrow	2005	NA	NA	not hispanic or latino	f58f22e9-76b0-441f-951f-6bc795f2b7bc	2866	NA	NA	no	washington university	canonical	NA	NA	NA	NA	9	14	-24684	0	0	NA	NA
tcga-ab-2867	-1013.82	3614.33	-SS_high	-IS_high	1	184	female	white	intermediate/normal	66	normal	NA	yes	laml	rt-pcr	no	20	NA	m2	no	none	168	66	dead	184	NA	bone marrow	2002	NA	NA	not hispanic or latino	8eee4228-4d30-480a-8743-5a3d98eb1741	2867	NA	NA	no	washington university	canonical	NA	NA	NA	NA	9	14	-24257	0	0	NA	NA
tcga-ab-2869	-1462.64	2782.73	-SS_low	-IS_low	0	243	female	black or african american	intermediate/normal	64	normal	NA	yes	laml	rt-pcr	yes	20	no	m2	no	none	41	64	alive	NA	243	bone marrow	2009	NA	NA	not hispanic or latino	e44e2ac3-4a83-40b0-b266-a36626ffd6ae	2869	NA	NA	no	washington university	canonical	0	NA	NA	NA	9	14	-23679	0	0	NA	NA
tcga-ab-2870	-472.538	3555.97	-SS_high	-IS_high	1	153	male	white	favorable	76	normal	NA	yes	laml	rt-pcr	yes	20	yes	m1	no	none	21	76	dead	153	NA	bone marrow	2007	NA	NA	not hispanic or latino	d442e36b-6d15-4fc3-9641-5feac119db94	2870	NA	NA	no	washington university	canonical	6000	inv(16)	NA	NA	9	14	-27787	0	0	NA	NA
tcga-ab-2871	-1418.2	3237.99	-SS_low	-IS_high	0	153	male	black or african american	intermediate/normal	51	normal	NA	yes	laml	rt-pcr	no	20	NA	m1	no	none	25	51	alive	NA	153	bone marrow	2009	NA	NA	not hispanic or latino	b4bc4666-13ba-4864-be9b-89ff8a0a1bd8	2871	NA	NA	no	washington university	canonical	0	NA	NA	NA	9	14	-18689	0	0	NA	NA
tcga-ab-2872	-1346.88	2236.43	-SS_low	-IS_low	0	638	male	black or african american	favorable	42	complex - >= 3 distinct abnormalities	NA	yes	laml	rt-pcr	yes	20	yes	m3	no	none	35	42	alive	NA	638	bone marrow	2008	NA	NA	not hispanic or latino	558a239b-fe8b-4b56-9137-4cacf8324995	2872	NA	NA	yes	washington university	canonical	NA	t(15;17) and variants	NA	NA	9	14	-15461	0	0	NA	NA
tcga-ab-2873	-321.538	3661.69	-SS_high	-IS_high	0	273	female	white	intermediate/normal	51	normal	NA	yes	laml	rt-pcr	yes	20	no	m5	no	none	14	51	alive	NA	273	bone marrow	2009	NA	NA	not hispanic or latino	2216fd35-fea8-4d0c-9673-fbe2146fb40c	2873	NA	NA	no	washington university	canonical	12000	NA	NA	NA	9	14	-18689	0	0	NA	NA
tcga-ab-2874	-1219.84	2594.85	-SS_low	-IS_low	0	396	male	white	poor	59	del(7q) / 7q-	NA	yes	laml	rt-pcr	yes	20	yes	m2	no	none	20	59	alive	NA	396	bone marrow	2009	NA	NA	not hispanic or latino	67cf58e9-203e-455a-a25d-5e38d08028bc	2874	NA	NA	no	washington university	canonical	NA	NA	NA	NA	9	14	-21764	0	0	NA	NA
tcga-ab-2875	-1268.48	2754.65	-SS_low	-IS_low	0	212	male	white	favorable	43	t(8;21)	NA	yes	laml	rt-pcr	yes	20	yes	m2	no	none	67	43	alive	NA	212	bone marrow	2009	NA	NA	not hispanic or latino	ffc915b8-cacd-4974-a040-ee496f0efc0e	2875	NA	NA	no	washington university	canonical	NA	NA	NA	NA	9	14	-16010	0	0	NA	NA
tcga-ab-2876	-830.417	2994.36	-SS_high	-IS_low	0	1219	female	white	intermediate/normal	45	normal	NA	yes	laml	NA	yes	20	no	m2	no	none	116	45	alive	NA	1219	bone marrow	2006	NA	NA	not hispanic or latino	80017c88-e07f-4bf6-ad00-87f3e5473d6d	2876	NA	NA	no	washington university	canonical	NA	NA	NA	NA	9	14	-16648	0	0	NA	NA
tcga-ab-2878	-1105.65	2590.1	-SS_low	-IS_low	1	365	female	white	poor	47	complex - >= 3 distinct abnormalities	NA	yes	laml	NA	yes	20	yes	m2	no	none	57	47	dead	365	NA	bone marrow	2006	NA	NA	not hispanic or latino	6cf73307-dcf9-43fb-8848-618ae5c1723b	2878	NA	NA	no	washington university	canonical	NA	del(5q) / 5q-	del(7q) / 7q-	NA	9	14	-17501	0	0	NA	NA
tcga-ab-2880	-893.803	3171.44	-SS_high	-IS_high	1	424	male	white	intermediate/normal	24	normal	NA	yes	laml	rt-pcr	yes	20	no	m1	no	none	34	24	dead	NA	424	bone marrow	2009	NA	NA	not hispanic or latino	e4ad3f09-7e23-4a84-b8f3-3faf2db890f4	2880	NA	NA	no	washington university	canonical	NA	NA	NA	NA	9	14	-8827	0	0	NA	NA
tcga-ab-2881	-763.174	3564.52	-SS_high	-IS_high	0	393	female	white	favorable	48	normal	NA	yes	laml	rt-pcr	yes	20	yes	m1	no	none	32	48	alive	NA	393	bone marrow	2009	NA	NA	not hispanic or latino	fff35c80-88cd-4923-80c1-0273ba5bed0f	2881	NA	NA	no	washington university	canonical	NA	inv(16)	NA	NA	9	14	-17808	0	0	NA	NA
tcga-ab-2882	-305.668	3844.24	-SS_high	-IS_high	1	365	female	white	poor	73	normal	NA	yes	laml	NA	no	20	NA	m2	no	none	60	73	dead	365	NA	bone marrow	2006	NA	NA	NA	a45a91f6-55a5-4a5e-ba54-0ac0b4e87d8c	2882	NA	NA	no	washington university	canonical	NA	del(7q) / 7q-	NA	NA	9	14	-26844	0	0	NA	NA
tcga-ab-2883	-1090.79	2731.6	-SS_low	-IS_low	0	730	male	white	poor	60	normal	21	yes	laml	rt-pcr	yes	20	yes	m5	no	none	93	60	alive	NA	730	bone marrow	2008	NA	NA	not hispanic or latino	e3956736-adbc-49a2-a4a8-a6ae93b8faf3	2883	NA	NA	no	washington university	canonical	NA	complex - >= 3 distinct abnormalities	8	NA	9	14	-22067	0	0	NA	NA
tcga-ab-2884	-713.861	3444.61	-SS_high	-IS_high	1	731	female	white	intermediate/normal	44	normal	NA	yes	laml	rt-pcr	yes	20	no	m1	no	none	145	44	dead	731	NA	bone marrow	2008	NA	NA	not hispanic or latino	ffc73551-55e9-4bbb-bd15-76088551964b	2884	NA	NA	no	washington university	canonical	10000	NA	NA	NA	9	14	-16285	0	0	NA	NA
tcga-ab-2885	-1374.08	2850.96	-SS_low	-IS_low	1	214	male	white	poor	71	complex - >= 3 distinct abnormalities	NA	yes	laml	rt-pcr	yes	20	yes	m0 undifferentiated	no	none	48	71	dead	214	NA	bone marrow	2009	NA	NA	not hispanic or latino	1d9e9adc-734a-47a3-ad00-b3050770ba37	2885	NA	NA	no	washington university	canonical	NA	del(5q) / 5q-	del(7q) / 7q-	NA	9	14	-26176	0	0	NA	NA
tcga-ab-2886	-1207.57	2297.54	-SS_low	-IS_low	0	181	male	white	favorable	26	t(8;21)	yes	yes	laml	rt-pcr	yes	20	yes	m2	no	none	33	26	alive	NA	181	bone marrow	2009	NA	NA	not hispanic or latino	8e57db50-eb17-4d95-8806-081290ea3cfc	2886	NA	NA	no	washington university	canonical	4000	NA	NA	NA	9	14	-9497	0	0	NA	NA
tcga-ab-2888	-417.147	4132.09	-SS_high	-IS_high	0	334	male	white	favorable	57	NA	NA	yes	laml	rt-pcr	yes	NA	yes	m4	no	none	129	57	alive	NA	334	bone marrow	2009	NA	NA	not hispanic or latino	88765a3f-631d-4e47-a012-e2470633a505	2888	NA	NA	no	washington university	canonical	NA	NA	NA	NA	9	14	-20879	0	0	NA	NA
tcga-ab-2889	-611.648	3294.26	-SS_high	-IS_high	0	304	male	white	favorable	55	inv(16)	NA	yes	laml	NA	yes	20	yes	m4	no	none	9	55	alive	NA	304	bone marrow	2009	NA	NA	not hispanic or latino	46692ac0-8993-4cd3-9590-32ec9dd2c802	2889	NA	NA	no	washington university	canonical	NA	NA	NA	NA	9	14	-20150	0	0	NA	NA
tcga-ab-2890	-639.852	3934.4	-SS_high	-IS_high	1	0	male	white	poor	69	normal	NA	yes	laml	NA	yes	20	no	m0 undifferentiated	no	none	61	69	dead	0	NA	bone marrow	2009	NA	NA	not hispanic or latino	3c25d91d-0e1b-46db-a842-06275c5db258	2890	NA	NA	no	washington university	canonical	NA	NA	NA	NA	9	14	-25234	0	0	NA	NA
tcga-ab-2891	-818.38	3262.01	-SS_high	-IS_high	1		male	black or african american	poor	42	complex - >= 3 distinct abnormalities	NA	yes	laml	rt-pcr	yes	20	yes	m1	no	none	176	42	dead	NA	NA	bone marrow	2009	NA	NA	not hispanic or latino	79378590-e28e-403b-bbde-c76c0195a980	2891	NA	NA	no	washington university	canonical	NA	NA	NA	NA	9	14	-15400	0	0	NA	NA
tcga-ab-2892	-553.985	3442.57	-SS_high	-IS_high	0	943	female	white	favorable	42	normal	NA	yes	laml	NA	yes	20	yes	m4	no	none	12	42	alive	NA	943	bone marrow	2006	NA	NA	not hispanic or latino	f3c7fc84-3df8-4ff7-a378-26ec5d9e08a5	2892	NA	NA	no	washington university	canonical	NA	inv(16)	NA	NA	9	14	-15614	0	0	NA	NA
tcga-ab-2893	-869.991	3230.98	-SS_high	-IS_high	1	212	male	white	poor	45	NA	NA	yes	laml	NA	yes	20	yes	m5	no	none	53	45	dead	212	NA	bone marrow	2006	NA	NA	not hispanic or latino	a2aee2ef-c3c6-4832-bc3f-3648575af5c6	2893	NA	NA	no	washington university	canonical	NA	NA	NA	NA	9	14	-16617	0	0	NA	NA
tcga-ab-2894	-1567.8	2876.2	-SS_low	-IS_low	1	181	female	white	poor	50	normal	NA	yes	laml	NA	yes	20	yes	m5	no	none	136	50	dead	181	NA	bone marrow	2007	NA	NA	not hispanic or latino	848fbfa9-1ff6-481f-910f-0423d52763da	2894	NA	NA	no	washington university	canonical	NA	del(7q) / 7q-	t(9;11)	NA	9	14	-18323	0	0	NA	NA
tcga-ab-2895	-1467.88	2222.06	-SS_low	-IS_low	1	153	female	white	NA	41	NA	NA	NA	laml	rt-pcr	yes	0	no	m1	no	none	40	41	dead	153	NA	bone marrow	2009	NA	NA	not hispanic or latino	137dfe0a-2a2b-423c-9a8a-78233b6ead74	2895	NA	NA	no	washington university	canonical	6000	NA	NA	NA	9	14	-15310	0	0	NA	NA
tcga-ab-2896	-1128.91	2899.88	-SS_low	-IS_low	1	214	female	white	intermediate/normal	21	normal	NA	yes	laml	rt-pcr	yes	20	no	m5	no	none	73	21	dead	214	NA	bone marrow	2007	NA	NA	not hispanic or latino	8ff807a6-b63f-4a71-9ff3-b47ac91a0114	2896	NA	NA	no	washington university	canonical	3000	NA	NA	NA	9	14	-7882	0	0	NA	NA
tcga-ab-2897	-1322.43	2215.05	-SS_low	-IS_low	0	243	female	white	favorable	50	normal	NA	yes	laml	NA	yes	20	yes	m3	no	none	27	50	alive	NA	243	bone marrow	2009	NA	NA	not hispanic or latino	995bdb1e-c67e-43eb-9fbd-16eb290926d5	2897	NA	NA	yes	washington university	canonical	NA	t(15;17) and variants	NA	NA	9	14	-18413	0	0	NA	NA
tcga-ab-2898	-1226.86	3013.49	-SS_low	-IS_low	0	393	female	white	poor	69	8	NA	yes	laml	NA	yes	20	no	m1	no	none	12	69	alive	NA	393	bone marrow	2009	NA	NA	not hispanic or latino	a85837e6-f98d-4a80-b7c1-49b0a6313dd7	2898	NA	NA	no	washington university	canonical	NA	NA	NA	NA	9	14	-25326	0	0	NA	NA
tcga-ab-2899	-631.35	3550.77	-SS_high	-IS_high	1	671	female	white	intermediate/normal	76	normal	NA	yes	laml	NA	yes	20	yes	m4	no	none	166	76	dead	671	NA	bone marrow	2006	NA	NA	not hispanic or latino	64f0c38f-7f87-4c4b-9e37-66f32645dde4	2899	NA	NA	no	washington university	canonical	NA	NA	NA	NA	9	14	-27787	0	0	NA	NA
tcga-ab-2900	-877.022	3122.32	-SS_high	-IS_high	1	184	male	black or african american	intermediate/normal	70	normal	NA	yes	laml	NA	yes	20	no	m1	no	none	30	70	dead	184	NA	bone marrow	2009	NA	NA	not hispanic or latino	9dbd2ef7-77da-42ef-90d2-8d30b4330f94	2900	NA	NA	no	washington university	canonical	7000	NA	NA	NA	9	14	-25627	0	0	NA	NA
tcga-ab-2901	-1155.28	2203.67	-SS_low	-IS_low	0	59	male	black or african american	poor	27	complex - >= 3 distinct abnormalities	21, 9(9;22)	yes	laml	rt-pcr	yes	20	yes	m2	no	none	87	27	alive	NA	59	bone marrow	2009	NA	NA	not hispanic or latino	008ddf20-f7fb-4673-b2ed-b5d5212fbf09	2901	NA	NA	no	washington university	canonical	4000	8	NA	NA	9	14	-10046	0	0	NA	NA
tcga-ab-2910	-1562.79	2618.7	-SS_low	-IS_low	1	0	female	white	intermediate/normal	61	normal	yes	yes	laml	NA	no	20	no	m5	no	none	35	61	dead	0	NA	bone marrow	2008	NA	NA	not hispanic or latino	48f730a5-26c3-4716-964e-36fa9af26966	2910	NA	NA	no	washington university	canonical	2000	NA	NA	NA	9	14	-22311	0	0	NA	NA
tcga-ab-2911	-495.386	3722.68	-SS_high	-IS_high	0	1186	female	black or african american	poor	51	normal	NA	yes	laml	NA	yes	20	yes	m4	no	benzene/other chemicals	21	51	alive	NA	1186	bone marrow	2006	NA	NA	not hispanic or latino	036b18ea-3cf7-4f3e-a84c-c6aea5e4fcd7	2911	NA	NA	no	washington university	canonical	2000	complex - >= 3 distinct abnormalities	NA	NA	9	14	-18689	0	0	NA	NA
tcga-ab-2912	-580.555	3101.09	-SS_high	-IS_high	1	274	male	white	poor	63	8	NA	yes	laml	rt-pcr	yes	20	yes	m4	no	none	148	63	dead	274	NA	bone marrow	2007	NA	NA	not hispanic or latino	196d4b0c-a4ec-4915-b706-ada86ab483ae	2912	NA	NA	no	washington university	canonical	2000	NA	NA	NA	9	14	-23345	0	0	NA	NA
tcga-ab-2913	-1512.12	2234.32	-SS_low	-IS_low	0	1216	male	white	poor	61	normal	NA	yes	laml	NA	yes	20	no	m0 undifferentiated	no	none	25	61	alive	NA	1216	bone marrow	2006	NA	NA	not hispanic or latino	42e2ed30-e08b-4d24-9e83-d1c3ecbd0fb4	2913	NA	NA	no	washington university	canonical	NA	8	NA	NA	9	14	-22553	0	0	NA	NA
tcga-ab-2914	-695.014	3146.57	-SS_high	-IS_high	0	792	female	white	favorable	22	normal	NA	yes	laml	rt-pcr	yes	20	yes	m2	no	none	149	22	alive	NA	792	bone marrow	2007	NA	NA	not hispanic or latino	81769d23-74f4-4ca1-8fcf-3e03aa1bf3c9	2914	NA	NA	no	washington university	canonical	NA	inv(16)	NA	NA	9	14	-8280	0	0	NA	NA
tcga-ab-2915	-741.84	3673.14	-SS_high	-IS_high	1	0	female	white	poor	73	complex - >= 3 distinct abnormalities	NA	yes	laml	rt-pcr	yes	20	yes	m2	no	none	64	73	dead	0	NA	bone marrow	2009	NA	NA	not hispanic or latino	1a93dd15-f404-484c-b67c-98169d5522c7	2915	NA	NA	no	washington university	canonical	NA	NA	NA	NA	9	14	-26968	0	0	NA	NA
tcga-ab-2916	-405.147	4074.97	-SS_high	-IS_high	0	882	female	white	intermediate/normal	48	NA	NA	yes	laml	rt-pcr	no	20	NA	m4	no	none	351	48	alive	NA	882	bone marrow	2007	NA	NA	hispanic or latino	d1848a5f-053a-4db4-ab4e-c5eb311bc3a0	2916	NA	NA	no	washington university	canonical	NA	NA	NA	NA	9	14	-17866	0	0	NA	NA
tcga-ab-2917	-1234.33	3037.86	-SS_low	-IS_high	0	1216	female	white	poor	41	normal	NA	yes	laml	NA	no	21	NA	m0 undifferentiated	no	none	71	41	alive	NA	1216	bone marrow	2006	NA	NA	not hispanic or latino	f6810357-a598-4a39-8cbd-067795b8d860	2917	NA	NA	no	washington university	canonical	NA	complex - >= 3 distinct abnormalities	del(7q) / 7q-	NA	9	14	-15128	0	0	NA	NA
tcga-ab-2918	-1209.52	2852.88	-SS_low	-IS_low	1		female	white	poor	47	8	NA	yes	laml	rt-pcr	yes	20	yes	m1	no	none	53	47	dead	NA	NA	bone marrow	2009	NA	NA	not hispanic or latino	cf2e5c6a-a7d8-428f-800a-fb94dcfc5fe4	2918	NA	NA	no	washington university	canonical	4000	NA	NA	NA	9	14	-17198	0	0	NA	NA
tcga-ab-2919	-1646.83	1686.31	-SS_low	-IS_low	0	61	female	white	intermediate/normal	54	normal	NA	yes	laml	rt-pcr	yes	20	no	m1	no	none	22	54	alive	NA	61	bone marrow	2009	NA	NA	not hispanic or latino	a42bc793-f21d-45d1-9ab3-bfa9de25612e	2919	NA	NA	no	washington university	canonical	2000	NA	NA	NA	9	14	-19724	0	0	NA	NA
tcga-ab-2920	-1649.38	2657.74	-SS_low	-IS_low	1	366	male	white	poor	44	normal	NA	yes	laml	rt-pcr	yes	20	yes	m2	no	none	35	44	dead	366	NA	bone marrow	2007	NA	NA	not hispanic or latino	153bc9ff-39c9-4890-a085-a46c530a7e97	2920	NA	NA	no	washington university	canonical	NA	complex - >= 3 distinct abnormalities	del(7q) / 7q-	8	9	14	-16071	0	0	NA	NA
tcga-ab-2921	-998.779	3267.61	-SS_high	-IS_high	1		female	white	intermediate/normal	56	normal	NA	yes	laml	rt-pcr	yes	20	no	m4	no	none	31	56	dead	NA	NA	bone marrow	2009	NA	NA	not hispanic or latino	cb97312b-0bd2-4fbd-b3a6-05c5a17a0a34	2921	NA	NA	no	washington university	canonical	NA	NA	NA	NA	9	14	-20454	0	0	NA	NA
tcga-ab-2924	-984.94	3343.37	-SS_high	-IS_high	0	90	male	white	intermediate/normal	59	normal	no	yes	laml	rt-pcr	yes	20	no	m4	no	none	18	59	alive	NA	90	bone marrow	2009	NA	NA	not hispanic or latino	27bb612c-a74a-4088-b0ea-1dbe28e7a725	2924	NA	NA	no	washington university	canonical	NA	NA	NA	NA	9	14	-21825	0	0	NA	NA
tcga-ab-2925	-1053.53	3024.92	-SS_low	-IS_low	1	243	male	white	intermediate/normal	57	normal	NA	yes	laml	rt-pcr	yes	20	no	m5	no	none	80	57	dead	243	NA	bone marrow	2007	NA	NA	not hispanic or latino	34631deb-9ed3-49fa-afab-baa0570237cd	2925	NA	NA	no	washington university	canonical	NA	NA	NA	NA	9	14	-20850	0	0	NA	NA
tcga-ab-2927	-578.601	3754.41	-SS_high	-IS_high	1	90	female	white	intermediate/normal	88	normal	NA	yes	laml	NA	no	20	NA	m1	no	none	156	88	dead	90	NA	bone marrow	2009	NA	NA	not hispanic or latino	f3a80377-1d76-4754-8018-45cf49937cb8	2927	NA	NA	no	washington university	canonical	NA	NA	NA	NA	9	14	-32326	0	0	NA	NA
tcga-ab-2928	-1910.13	2066.29	-SS_low	-IS_low	1	59	female	black or african american	poor	43	del(7q) / 7q-	NA	yes	laml	rt-pcr	yes	20	yes	m1	no	none	32	43	dead	NA	59	bone marrow	2010	NA	NA	not hispanic or latino	96b43e99-d81e-44d2-aac5-a6eb92727368	2928	NA	NA	no	washington university	canonical	9000	NA	NA	NA	9	14	-15890	0	0	NA	NA
tcga-ab-2930	-1231.17	2921.75	-SS_low	-IS_low	1		female	white	intermediate/normal	63	normal	NA	yes	laml	rt-pcr	yes	20	no	m2	no	none	69	63	dead	NA	NA	bone marrow	2009	NA	NA	not hispanic or latino	75343469-9740-4b3f-83f9-82507f697fd9	2930	NA	NA	no	washington university	canonical	NA	NA	NA	NA	9	14	-23011	0	0	NA	NA
tcga-ab-2933	-672.184	3698	-SS_high	-IS_high	1	122	male	white	intermediate/normal	58	normal	NA	yes	laml	rt-pcr	yes	20	yes	m4	no	none	57	58	dead	122	NA	bone marrow	2007	NA	NA	not hispanic or latino	21bd7197-2504-4710-8c13-a9da9f71b0d5	2933	NA	NA	no	washington university	canonical	NA	NA	NA	NA	9	14	-21396	0	0	NA	NA
tcga-ab-2934	-601.654	3752.64	-SS_high	-IS_high	0	28	male	white	intermediate/normal	65	normal	NA	yes	laml	rt-pcr	yes	15	no	m1	no	NA	142	65	alive	NA	28	bone marrow	2010	NA	NA	not hispanic or latino	c00bdbdc-a65d-494d-a9d7-4309c28277ca	2934	NA	NA	no	washington university	canonical	5000	NA	NA	NA	9	14	-23956	0	0	NA	NA
tcga-ab-2936	-1159.04	3346.86	-SS_low	-IS_high	0	59	female	white	intermediate/normal	61	normal	NA	yes	laml	rt-pcr	yes	20	no	m0 undifferentiated	no	none	79	61	alive	NA	59	bone marrow	2010	NA	NA	not hispanic or latino	b8492e1a-aa02-4585-a5be-75f9833c8c3f	2936	NA	NA	no	washington university	canonical	NA	NA	NA	NA	9	14	-22280	0	0	NA	NA
tcga-ab-2937	-1316.11	2489.87	-SS_low	-IS_low	1	215	female	white	favorable	36	t(8;21)	NA	yes	laml	rt-pcr	yes	20	yes	m1	no	none	66	36	dead	215	NA	bone marrow	2007	NA	NA	not hispanic or latino	4cf1e489-dd24-4227-b306-4bc5266a224c	2937	NA	NA	no	washington university	canonical	2000	NA	NA	NA	9	14	-13149	0	0	NA	NA
tcga-ab-2938	-255.091	2781.81	-SS_high	-IS_low	1	304	male	white	intermediate/normal	76	normal	NA	yes	laml	NA	yes	20	no	m7	no	NA	21	76	dead	304	NA	bone marrow	2005	NA	NA	not hispanic or latino	fcc2192a-1f54-49c5-b3e6-e9bd8025df67	2938	NA	NA	no	washington university	canonical	NA	NA	NA	NA	9	14	-27881	0	0	NA	NA
tcga-ab-2940	-818.348	3325.35	-SS_high	-IS_high	1		male	white	intermediate/normal	35	normal	21	yes	laml	NA	yes	19	yes	m2	no	none	88	35	dead	NA	NA	bone marrow	2006	NA	NA	not hispanic or latino	95a4f9f6-d6c7-4d9d-ae34-e4a91d8927e9	2940	NA	NA	no	washington university	canonical	4000	NA	NA	NA	9	14	-12876	0	0	NA	NA
tcga-ab-2942	-673.258	3401.74	-SS_high	-IS_high	0	641	female	white	favorable	67	normal	NA	yes	laml	rt-pcr	yes	20	yes	m4	no	none	15	67	alive	NA	641	bone marrow	2008	NA	NA	not hispanic or latino	6d271451-affa-4c76-bce5-6bf8622d83a9	2942	NA	NA	no	washington university	canonical	NA	inv(16)	NA	NA	9	14	-24776	0	0	NA	NA
tcga-ab-2943	-1103.65	3688.54	-SS_low	-IS_high	1		female	white	poor	70	complex - >= 3 distinct abnormalities	NA	yes	laml	rt-pcr	no	20	NA	m1	no	none	82	70	dead	NA	NA	bone marrow	2010	NA	NA	not hispanic or latino	638b78d6-4523-4dd3-8d8a-8c46682f3fd1	2943	NA	NA	no	washington university	canonical	NA	del(5q) / 5q-	NA	NA	9	14	-25568	0	0	NA	NA
tcga-ab-2944	-1430.14	2792.09	-SS_low	-IS_low	1		male	white	poor	48	NA	NA	yes	laml	rt-pcr	yes	5	yes	m0 undifferentiated	no	none	53	48	dead	NA	NA	bone marrow	2010	NA	NA	not hispanic or latino	0fc33d1f-3cee-4481-b7a2-15b53ff85083	2944	NA	NA	no	washington university	canonical	9000	NA	NA	NA	9	14	-17622	0	0	NA	NA
tcga-ab-2946	-759.298	3354.21	-SS_high	-IS_high	0		male	white	intermediate/normal	41	NA	NA	NA	laml	NA	NA	NA	NA	m2	no	none	51	41	alive	NA	NA	bone marrow	2010	NA	NA	not hispanic or latino	06d713a5-61fe-450b-bb81-721ab8aa0013	2946	NA	NA	no	washington university	canonical	10000	NA	NA	NA	9	14	-15156	0	0	NA	NA
tcga-ab-2948	-757.813	3580.93	-SS_high	-IS_high	1	580	male	white	intermediate/normal	67	normal	NA	yes	laml	rt-pcr	yes	20	no	m4	no	none	64	67	dead	580	NA	bone marrow	2007	NA	NA	not hispanic or latino	ebf4703c-7517-492f-8ea3-134e798ac820	2948	NA	NA	no	washington university	canonical	2000	NA	NA	NA	9	14	-24714	0	0	NA	NA
tcga-ab-2949	-1036.12	3014.59	-SS_low	-IS_low	0	699	male	white	poor	58	complex - >= 3 distinct abnormalities	NA	yes	laml	rt-pcr	yes	20	yes	m0 undifferentiated	no	none	55	58	alive	NA	699	bone marrow	2008	NA	NA	not hispanic or latino	b351345a-18c2-42ed-8911-c37267c9cb58	2949	NA	NA	no	washington university	canonical	5000	del(7q) / 7q-	8	NA	9	14	-21336	0	0	NA	NA
tcga-ab-2950	-1224.92	1984.79	-SS_low	-IS_low	0	306	female	white	favorable	34	t(8;21)	NA	yes	laml	rt-pcr	yes	20	yes	m2	no	none	40	34	alive	NA	306	bone marrow	2008	NA	NA	not hispanic or latino	83ae044d-2975-478c-902c-776858c2ba3a	2950	NA	NA	no	washington university	canonical	NA	NA	NA	NA	9	14	-12693	0	0	NA	NA
tcga-ab-2952	-700.676	3650.55	-SS_high	-IS_high	1	31	female	white	poor	60	complex - >= 3 distinct abnormalities	NA	yes	laml	rt-pcr	yes	20	yes	m1	no	none	90	60	dead	31	NA	bone marrow	2007	NA	NA	not hispanic or latino	300fa3a7-3c42-4edc-8992-400188e762b4	2952	NA	NA	no	washington university	canonical	NA	del(5q) / 5q-	del(7q) / 7q-	8	9	14	-22188	0	0	NA	NA
tcga-ab-2955	-1262.79	2814.85	-SS_low	-IS_low	1	489	female	white	intermediate/normal	56	normal	NA	yes	laml	NA	yes	20	no	m2	no	none	45	56	dead	489	NA	bone marrow	2007	NA	NA	not hispanic or latino	c532cfda-a8fa-4a8a-92ba-33ad8b47404d	2955	NA	NA	no	washington university	canonical	NA	NA	NA	NA	9	14	-20484	0	0	NA	NA
tcga-ab-2956	-1224.35	3029.09	-SS_low	-IS_high	1	183	male	white	intermediate/normal	61	normal	NA	yes	laml	rt-pcr	yes	20	yes	m5	no	none	36	61	dead	183	NA	bone marrow	2007	NA	NA	not hispanic or latino	c1f908ce-f6d5-4557-a4bf-956b71b8bf61	2956	NA	NA	no	washington university	canonical	32000	t(9;11)	NA	NA	9	14	-22523	0	0	NA	NA
tcga-ab-2959	-975.728	3031.57	-SS_high	-IS_high	1	489	male	white	intermediate/normal	71	normal	NA	yes	laml	rt-pcr	yes	20	no	m0 undifferentiated	no	none	86	71	dead	489	NA	bone marrow	2007	NA	NA	not hispanic or latino	31ac4afd-8195-479a-97da-92edaa89a85e	2959	NA	NA	no	washington university	canonical	NA	NA	NA	NA	9	14	-26114	0	0	NA	NA
tcga-ab-2963	-949.482	2939.24	-SS_high	-IS_low	1	1642	male	white	intermediate/normal	56	normal	NA	yes	laml	NA	no	20	NA	m1	no	none	88	56	dead	1642	NA	bone marrow	2002	NA	NA	not hispanic or latino	dc7c0a9b-ef72-4188-a711-69dbf70c744c	2963	NA	NA	no	washington university	canonical	0	NA	NA	NA	9	14	-20485	0	0	NA	NA
tcga-ab-2965	-679.349	3123.23	-SS_high	-IS_high	1	335	male	white	intermediate/normal	60	normal	NA	yes	laml	NA	no	20	NA	m4	no	none	174	60	dead	335	NA	bone marrow	2006	NA	NA	not hispanic or latino	05924106-07f6-44ca-ba15-7452b8a657e4	2965	NA	NA	no	washington university	canonical	1000	NA	NA	NA	9	14	-22006	0	0	NA	NA
tcga-ab-2966	-1433.84	2650.15	-SS_low	-IS_low	1	854	female	white	intermediate/normal	57	normal	NA	yes	laml	rt-pcr	yes	20	no	m2	no	none	28	57	dead	854	NA	bone marrow	2007	NA	NA	not hispanic or latino	b1c32911-5ca8-4b77-8063-a97c30a3a348	2966	NA	NA	no	washington university	canonical	500	NA	NA	NA	9	14	-20880	0	0	NA	NA
tcga-ab-2971	-632.51	3766.64	-SS_high	-IS_high	1	792	female	white	intermediate/normal	76	normal	NA	yes	laml	rt-pcr	yes	20	no	m4	no	none	52	76	dead	792	NA	bone marrow	2007	NA	NA	not hispanic or latino	5ece14fd-3d7f-4ecb-96aa-2c44d8f15ca4	2971	NA	NA	no	washington university	canonical	NA	NA	NA	NA	9	14	-27790	0	0	NA	NA
tcga-ab-2973	-437.172	3962.83	-SS_high	-IS_high	1	609	female	white	intermediate/normal	68	normal	NA	yes	laml	rt-pcr	yes	20	no	m4	no	none	79	68	dead	609	NA	bone marrow	2007	NA	NA	not hispanic or latino	b234d53e-cc20-41c0-9f21-31db53570a37	2973	NA	NA	no	washington university	canonical	NA	NA	NA	NA	9	14	-24837	0	0	NA	NA
tcga-ab-2975	-1468.78	2675.02	-SS_low	-IS_low	1		male	black or african american	intermediate/normal	54	normal	NA	yes	laml	rt-pcr	yes	19	no	m2	no	none	87	54	dead	NA	NA	bone marrow	2007	NA	NA	not hispanic or latino	93ff9379-d1a1-412f-a776-c53397ba0dc3	2975	NA	NA	no	washington university	canonical	NA	NA	NA	NA	9	14	-20057	0	0	NA	NA
tcga-ab-2976	-1403.33	2506.91	-SS_low	-IS_low	1	915	male	white	intermediate/normal	53	normal	NA	yes	laml	rt-pcr	yes	20	no	m1	no	none	30	53	dead	915	NA	bone marrow	2007	NA	NA	not hispanic or latino	c0c52e79-813b-45a9-8021-343aaa6663f6	2976	NA	NA	no	washington university	canonical	1000	NA	NA	NA	9	14	-19570	0	0	NA	NA
tcga-ab-2977	-993.007	3470.87	-SS_high	-IS_high	1	31	female	white	intermediate/normal	71	normal	NA	yes	laml	rt-pcr	yes	20	no	m2	no	none	44	71	dead	31	NA	bone marrow	2008	NA	NA	not hispanic or latino	f95063bc-a640-4980-99a7-84645902daf4	2977	NA	NA	no	washington university	canonical	NA	NA	NA	NA	9	14	-26053	0	0	NA	NA
tcga-ab-2979	-1118.73	2974.99	-SS_low	-IS_low	0	671	female	white	intermediate/normal	30	normal	no	yes	laml	rt-pcr	yes	20	no	m1	no	none	59	30	alive	NA	671	bone marrow	2008	NA	NA	not hispanic or latino	ce7e25dc-5df9-48c5-8f9f-756f6cf765eb	2979	NA	NA	no	washington university	canonical	NA	NA	NA	NA	9	14	-11262	0	0	NA	NA
tcga-ab-2980	-1083.76	1875.92	-SS_low	-IS_low	0	699	male	white	favorable	50	t(15;17) and variants	NA	yes	laml	rt-pcr	yes	20	yes	m3	no	none	58	50	alive	NA	699	bone marrow	2008	NA	NA	not hispanic or latino	882ecf72-433b-46fa-9bc4-628c2d943cd1	2980	NA	NA	no	washington university	canonical	NA	NA	NA	NA	9	14	-18506	0	0	NA	NA
tcga-ab-2981	-186.602	3882.18	-SS_high	-IS_high	0	487	female	white	intermediate/normal	35	normal	NA	yes	laml	rt-pcr	yes	20	no	m5	no	NA	19	35	alive	NA	487	bone marrow	2008	NA	NA	not hispanic or latino	be6dd0e8-9966-4961-987d-4d64d15ff9ca	2981	NA	NA	no	washington university	canonical	4000	NA	NA	NA	9	14	-13027	0	0	NA	NA
tcga-ab-2982	-833.199	2703.64	-SS_high	-IS_low	0	150	female	NA	favorable	29	normal	no	yes	laml	rt-pcr	yes	20	yes	m3	no	none	29	29	alive	NA	150	bone marrow	2007	NA	NA	NA	ae9bbada-d987-4757-a081-74f005821c09	2982	NA	NA	no	washington university	canonical	NA	t(15;17) and variants	NA	NA	9	14	-10807	0	0	NA	NA
tcga-ab-2983	-859.88	3193.27	-SS_high	-IS_high	1	335	male	white	intermediate/normal	45	normal	NA	yes	laml	NA	NA	20	NA	m0 undifferentiated	no	none	156	45	dead	335	NA	bone marrow	2006	NA	NA	not hispanic or latino	082ca353-a5ae-421f-ae58-098257a1425f	2983	NA	NA	no	washington university	canonical	0	NA	NA	NA	9	14	-16589	0	0	NA	NA
tcga-ab-2984	-1540.71	1969.42	-SS_low	-IS_low	0	1157	male	white	intermediate/normal	38	normal	NA	yes	laml	NA	yes	20	no	m1	no	none	19	38	alive	NA	1157	bone marrow	2006	NA	NA	not hispanic or latino	810d293b-7dfc-4e91-ab29-042457632399	2984	NA	NA	no	washington university	canonical	NA	NA	NA	NA	9	14	-14123	0	0	NA	NA
tcga-ab-2986	-1455.86	2901.63	-SS_low	-IS_low	1	212	female	white	intermediate/normal	31	normal	NA	yes	laml	rt-pcr	yes	20	no	m2	no	none	36	31	dead	212	NA	bone marrow	2008	NA	NA	not hispanic or latino	233400c5-6a47-40e2-bf2a-8b7fc9df462b	2986	NA	NA	no	washington university	canonical	NA	NA	NA	NA	9	14	-11596	0	0	NA	NA
tcga-ab-2987	297.357	4291.79	-SS_high	-IS_high	1	184	female	white	intermediate/normal	75	normal	NA	yes	laml	rt-pcr	yes	20	no	m5	no	none	11	75	dead	184	NA	bone marrow	2008	NA	NA	not hispanic or latino	c147d12e-5e96-484e-bbe7-dc2f11f889bf	2987	NA	NA	no	washington university	canonical	14000	del(7q) / 7q-	NA	NA	9	14	-27667	0	0	NA	NA
tcga-ab-2988	-1492.33	2625.95	-SS_low	-IS_low	1	30	female	white	intermediate/normal	67	normal	NA	yes	laml	rt-pcr	yes	20	no	m1	no	none	71	67	dead	30	NA	bone marrow	2008	NA	NA	not hispanic or latino	4b8ff65f-b563-4519-b984-c7cf26b3ad73	2988	NA	NA	no	washington university	canonical	NA	NA	NA	NA	9	14	-24717	0	0	NA	NA
tcga-ab-2990	-1598.84	2652.84	-SS_low	-IS_low	0	457	male	white	intermediate/normal	51	normal	NA	yes	laml	rt-pcr	yes	20	no	m1	no	none	45	51	alive	NA	457	bone marrow	2008	NA	NA	not hispanic or latino	d1bf3b65-493e-4249-8cb3-7c9f8ce4dc48	2990	NA	NA	no	washington university	canonical	NA	NA	NA	NA	9	14	-18962	0	0	NA	NA
tcga-ab-2991	-1178.85	2526.8	-SS_low	-IS_low	0	1826	female	white	favorable	40	8	no	yes	laml	NA	yes	20	yes	m3	no	none	34	40	alive	NA	1826	bone marrow	2004	NA	NA	not hispanic or latino	28bb21f0-2851-4b7e-9f8a-6d0a016318e2	2991	NA	NA	NA	washington university	canonical	0	t(15;17) and variants	NA	NA	9	14	-14885	0	0	NA	NA
tcga-ab-2992	-393.829	3687.37	-SS_high	-IS_high	1	1706	female	white	intermediate/normal	32	normal	NA	yes	laml	NA	yes	20	no	m1	no	none	39	32	dead	1706	NA	bone marrow	2003	NA	NA	not hispanic or latino	bec60bdd-34e7-467c-8662-f3a1bb1a4361	2992	NA	NA	no	washington university	canonical	NA	NA	NA	NA	9	14	-11839	0	0	NA	NA
tcga-ab-2994	-983.634	3080.98	-SS_high	-IS_high	0	1798	male	white	favorable	25	t(15;17) and variants	no	yes	laml	NA	yes	20	yes	m3	no	none	18	25	alive	NA	1798	bone marrow	2005	NA	NA	not hispanic or latino	b5f20ec2-ff5d-4aac-8db6-49887506f0b3	2994	NA	NA	no	washington university	canonical	NA	NA	NA	NA	9	14	-9436	0	0	NA	NA
tcga-ab-2995	-1420.38	2994.18	-SS_low	-IS_low	0	1551	male	white	intermediate/normal	63	normal	no	yes	laml	NA	no	20	NA	m2	no	NA	43	63	alive	NA	1551	bone marrow	2005	NA	NA	not hispanic or latino	eb14339d-fefa-46c3-99a6-55268384361a	2995	NA	NA	NA	washington university	canonical	0	NA	NA	NA	9	14	-23164	0	0	NA	NA
tcga-ab-2998	-1223.2	2518.1	-SS_low	-IS_low	1	31	female	white	favorable	68	t(15;17) and variants	NA	yes	laml	rt-pcr	yes	20	yes	m3	no	none	73	68	dead	31	NA	bone marrow	2008	NA	NA	not hispanic or latino	ba9a95cf-44ce-4126-ba21-4970dfa12593	2998	NA	NA	no	washington university	canonical	14000	NA	NA	NA	9	14	-24837	0	0	NA	NA
tcga-ab-2999	-1173.91	2623.42	-SS_low	-IS_low	0	1735	male	white	favorable	62	normal	NA	yes	laml	NA	yes	20	yes	m3	no	none	15	62	alive	NA	1735	bone marrow	2004	NA	NA	not hispanic or latino	646631ce-7a1f-4274-abb7-780b939e182f	2999	NA	NA	no	washington university	canonical	NA	t(15;17) and variants	NA	NA	9	14	-22980	0	0	NA	NA
tcga-ab-3000	-974.776	2983.56	-SS_high	-IS_low	0	1249	male	white	intermediate/normal	25	normal	NA	yes	laml	NA	no	20	NA	m2	no	none	60	25	alive	NA	1249	bone marrow	2006	NA	NA	not hispanic or latino	92c7e4d6-eb53-46c5-9721-5edccd60bcc9	3000	NA	NA	no	washington university	canonical	4000	NA	NA	NA	9	14	-9251	0	0	NA	NA
tcga-ab-3001	-852.201	2802.09	-SS_high	-IS_low	0	1581	female	white	favorable	31	normal	NA	yes	laml	NA	yes	20	yes	m3	no	none	208	31	alive	NA	1581	bone marrow	2005	NA	NA	not hispanic or latino	66392380-a9fe-45b7-9191-60993f3f77f4	3001	NA	NA	no	washington university	canonical	NA	t(15;17) and variants	NA	NA	9	14	-11446	0	0	NA	NA
tcga-ab-3002	-1078.21	3000.62	-SS_low	-IS_low	1	1431	male	white	intermediate/normal	68	normal	NA	yes	laml	NA	yes	20	no	m2	no	NA	96	68	dead	1431	NA	bone marrow	2005	NA	NA	not hispanic or latino	478f29b1-6604-4e75-a492-47c384799f44	3002	NA	NA	no	washington university	canonical	0	NA	NA	NA	9	14	-25171	0	0	NA	NA
tcga-ab-3007	-1538.86	2072.48	-SS_low	-IS_low	0	1581	male	white	favorable	35	normal	no	yes	laml	NA	yes	20	yes	m3	no	none	12	35	alive	NA	1581	bone marrow	2005	NA	NA	not hispanic or latino	d3988699-70d6-43e1-b84b-9e38b4d2d2b1	3007	NA	NA	no	washington university	canonical	NA	del(7q) / 7q-	8	t(15;17) and variants	9	14	-13029	0	0	NA	NA
tcga-ab-3008	-933.34	2646.34	-SS_high	-IS_low	1	822	male	white	intermediate/normal	22	normal	NA	yes	laml	NA	yes	30	no	m1	no	none	32	22	dead	822	NA	bone marrow	2005	NA	NA	not hispanic or latino	898a092e-89fe-4010-afea-14c605f99481	3008	NA	NA	no	washington university	canonical	8000	NA	NA	NA	9	14	-8159	0	0	NA	NA
tcga-ab-3009	-1088.15	2403.32	-SS_low	-IS_low	1	577	male	NA	intermediate/normal	23	normal	NA	yes	laml	NA	no	20	NA	m4	no	none	23	23	dead	577	NA	NA	2005	NA	NA	NA	c9b92f8f-4599-47d1-9d12-31e42166a091	3009	NA	NA	no	washington university	canonical	NA	NA	NA	NA	9	14	-8676	0	0	NA	NA
tcga-ab-3011	-1309.98	2097.91	-SS_low	-IS_low	0	1885	female	white	intermediate/normal	21	normal	NA	yes	laml	NA	yes	20	no	m1	no	none	52	21	alive	NA	1885	bone marrow	2005	NA	NA	not hispanic or latino	e08f84fe-0013-4734-9966-cd734e6fedc5	3011	NA	NA	no	washington university	canonical	NA	NA	NA	NA	9	14	-7916	0	0	NA	NA
tcga-ab-3012	-773.551	2139.77	-SS_high	-IS_low	0	1887	male	white	favorable	53	t(15;17) and variants	no	yes	laml	NA	yes	20	yes	m3	no	none	46	53	alive	NA	1887	bone marrow	2004	NA	NA	not hispanic or latino	3997c824-8b85-4e1d-b4b1-d32c26155296	3012	NA	NA	no	washington university	canonical	NA	NA	NA	NA	9	14	-19543	0	0	NA	NA
	-1024.97									88
[truncated: 58 more columns]
